# Supplementary material for: Resin Composite Surface Pre-Reacted Glass-Ionomer (S-PRG) Filler for Non-Carious Cervical Lesions: A Double-Blinded, Randomized, Split-Mouth Clinical Trial
Source: Dent J (Basel). 2025 Apr 1;13(4):156. doi: 10.3390/dj13040156 (PMC12025950; doi:10.3390/dj13040156)
Supplement: Supplementary file 1 [file dentistry-13-00156-s001.zip]

Archive with 1 entries (1 files):
- dentistry-3447076-supplementary.pdf
